# Supplementary material for: Evolution of Bordetella pertussis in the acellular vaccine era in Norway, 1996 to 2019
Source: Eur J Clin Microbiol Infect Dis. 2022 May 11;41(6):913–24. doi: 10.1007/s10096-022-04453-0 (PMC9135841; doi:10.1007/s10096-022-04453-0)
Supplement: Supplementary file 5 — Supplementary file5 (XLSX 37 KB) [file 10096_2022_4453_MOESM5_ESM.xlsx]

## Sheet: Ark1
Strain_NIPH	Metadata				NCBI	Quality parameters				Whole genome sequence dataa													Previously publishedb
	Isolation year	Age group	Country	Region (residence)	Accession no.	No. of contigs	Length	Coverage	Kraken	Sequence Type	ptxA	ptxP	prnc	prn mutations	prn IS elementsd	prn intepretatione	fim2	fim3	fhaB	Allelic profilef	Macrolide resistance genes	23S rRNA SNP 2037	Strain name
BORP-NIPH-001	1996	< 20	Norway	Trøndelag	ERS7736033	285	3902793	90.3488	B. pertussis	2	1	3	2	0		2	1	1	1	B	No	A
BORP-NIPH-002	1996	< 20	Norway	Trøndelag	ERS7736034	279	3865162	65.6591	B. pertussis	2	1	3	2	0		2	1	1	1	B	No	A
BORP-NIPH-003	1996	< 20	Norway	Trøndelag	ERS7736035	287	3879052	45.8494	B. pertussis	2	1	1	3	0		2	1	1	1	C*	No	A
BORP-NIPH-004	1996	< 20	Norway	Eastern Norway	ERS7736036	292	3862409	57.5321	B. pertussis	2	1	1	2	0		2	1	1	1	C	No	A
BORP-NIPH-005	1996	< 20	Norway	Eastern Norway	ERS7736037	277	3866220	64.7746	B. pertussis	2	1	1	2	0		2	1	1	1	C	No	A
BORP-NIPH-006	1996	≥20	Norway	Eastern Norway	ERS7736038	278	3863479	58.2612	B. pertussis	2	1	3	2	0		2	1	1	1	B	No	A
BORP-NIPH-007	1996	< 20	Norway	Northern Norway	ERS7736039	270	3879715	46.4593	B. pertussis	2	1	1	2	0		2	1	1	1	C	No	A
BORP-NIPH-008	1996	< 20	Norway	Northern Norway	ERS7736040	277	3879533	113.421	B. pertussis	2	1	1	2	0		2	1	1	1	C	No	A
BORP-NIPH-009	1997	< 20	Norway	Western Norway	ERS7736041	285	3882599	66.9337	B. pertussis	2	1	1	2	0		2	1	1	1	C	No	A
BORP-NIPH-010	1997	< 20	Norway	Trøndelag	ERS7736042	371	3885512	27.4097	B. pertussis	2	1	3	2	0		2	1	2	7	A2	No	A
BORP-NIPH-011	1997	< 20	Norway	Northern Norway	ERS7736043	302	3882329	36.7655	B. pertussis	2	1	1	2	0		2	1	1	1	C	No	A
BORP-NIPH-012	1997	< 20	Norway	Trøndelag	ERS7736044	291	3879566	23.4402	B. pertussis	2	1	1	2	0		2	1	1	1	C	No	A
BORP-NIPH-013	1997	< 20	Norway	Southern Norway	ERS7736045	279	3868004	75.5156	B. pertussis	2	1	1	2	0		2	1	1	1	C	No	A
BORP-NIPH-014	1997	< 20	Norway	Trøndelag	ERS7736046	275	3865688	80.9702	B. pertussis	2	1	1	1	0		1	1	1	1	E	No	A
BORP-NIPH-015	1997	< 20	Norway	Eastern Norway	ERS7736047	299	3882027	39.2087	B. pertussis	2	1	1	2	0		2	1	1	1	C	No	A
BORP-NIPH-016	1997	< 20	Norway	Eastern Norway	ERS7736048	267	3859489	96.5632	B. pertussis	2	1	3	2	0		2	1	1	1	B	No	A
BORP-NIPH-017	1997	< 20	Norway	Eastern Norway	ERS7736049	302	3883298	31.1755	B. pertussis	2	1	1	2	0		2	1	1	1	C	No	A
BORP-NIPH-018	1997	< 20	Norway	Trøndelag	ERS7736050	264	3861810	70.0864	B. pertussis	2	1	1	3	0		2	1	1	1	C*	No	A
BORP-NIPH-019	1997	< 20	Norway	Trøndelag	ERS7736051	268	3879641	121.359	B. pertussis	2	1	1	2	0		2	1	1	1	C	No	A
BORP-NIPH-020	1997	< 20	Norway	Eastern Norway	ERS7736052	285	3879960	58.2007	B. pertussis	2	1	1	2	0		2	1	1	1	C	No	A
BORP-NIPH-021	1997	< 20	Norway	Western Norway	ERS7736053	307	3871136	100.496	B. pertussis	2	1	3	2	0		2	1	2	1	A1	No	A
BORP-NIPH-022	1997	< 20	Norway	Southern Norway	ERS7736054	290	3873264	75.3968	B. pertussis	2	1	3	2	0		2	1	2	7	A2	No	A
BORP-NIPH-023	1998	< 20	Norway	Southern Norway	ERS7736055	285	3874034	69.8493	B. pertussis	2	1	3	2	0		2	1	2	1	A1	No	A
BORP-NIPH-024	1998	< 20	Norway	Northern Norway	ERS7736056	281	3888483	54.1954	B. pertussis	2	1	1	2	0		2	1	1	1	C	No	A
BORP-NIPH-025	1998	< 20	Norway	Eastern Norway	ERS7736057	299	3885744	36.1099	B. pertussis	2	1	1	2	0		2	1	1	1	C	No	A
BORP-NIPH-026	1998	≥20	Norway	Western Norway	ERS7736058	281	3889464	55.9494	B. pertussis	2	1	3	2	0		2	1	2	1	A1	No	A
BORP-NIPH-027	1998	< 20	Norway	Eastern Norway	ERS7736059	276	3858952	50.6273	B. pertussis	2	1	3	2	0		2	1	2	7	A2	No	A
BORP-NIPH-028	1998	< 20	Norway	Western Norway	ERS7736060	280	3859101	143.756	B. pertussis	2	1	3	2	0		2	1	2	7	A2	No	A
BORP-NIPH-029	1998	≥20	Norway	Eastern Norway	ERS7736061	266	3860506	184.987	B. pertussis	2	1	3	2	0		2	1	2	7	A2	No	A
BORP-NIPH-030	1998	< 20	Norway	Eastern Norway	ERS7736062	358	3941736	43.9087	B. pertussis	2	1	1	2	0		2	1	1	1	C	No	A
BORP-NIPH-031	1998	< 20	Norway	Eastern Norway	ERS7736063	266	3859556	148.695	B. pertussis	2	1	3	2	0		2	1	1	1	B	No	A
BORP-NIPH-032	1998	< 20	Norway	Northern Norway	ERS7736064	274	3859726	127.043	B. pertussis	2	1	3	2	0		2	1	2	1	A1	No	A
BORP-NIPH-033	1999	< 20	Norway	Eastern Norway	ERS7736065	274	3862322	68.6855	B. pertussis	2	1	3	2	0		2	1	2	7	A2	No	A
BORP-NIPH-034	1999	< 20	Norway	Eastern Norway	ERS7736066	275	3860201	86.1822	B. pertussis	2	1	3	2	0		2	1	2	7	A2	No	A
BORP-NIPH-035	1999	< 20	Norway	Western Norway	ERS7736067	301	3868973	91.7769	B. pertussis	2	1	3	2	0		2	1	2	7	A2	No	A
BORP-NIPH-036	1999	< 20	Norway	Western Norway	ERS7736068	284	3871533	61.6358	B. pertussis	2	1	3	2	0		2	1	2	7	A2	No	A
BORP-NIPH-037	1999	< 20	Norway	Northern Norway	ERS7736069	276	3861624	59.7814	B. pertussis	2	1	3	2	0		2	1	1	1	B	No	A
BORP-NIPH-038	1999	< 20	Norway	Eastern Norway	ERS7736070	285	3863268	49.7392	B. pertussis	2	1	3	2	0		2	1	2	1	A1	No	A
BORP-NIPH-039	1999	< 20	Norway	Northern Norway	ERS7736071	295	3876398	53.971	B. pertussis	2	1	3	2	0		2	1	1	1	B	No	A
BORP-NIPH-040	1999	< 20	Norway	Northern Norway	ERS7736072	296	3917096	115.241	B. pertussis	2	1	3	2	0		2	1	1	1	B	No	A
BORP-NIPH-041	2000	< 20	Norway	Southern Norway	ERS7736073	281	3868114	76.6923	B. pertussis	2	1	3	2	0		2	1	2	1	A1	No	A
BORP-NIPH-042	2000	< 20	Norway	Western Norway	ERS7736074	265	3862044	275.455	B. pertussis	2	1	3	2	0		2	1	2	7	A2	No	A
BORP-NIPH-043	2000	< 20	Norway	Western Norway	ERS7736075	281	3890021	140.584	B. pertussis	2	1	3	2	0		2	1	1	1	B	No	A
BORP-NIPH-044	2000	< 20	Norway	Eastern Norway	ERS7736076	289	3856996	23.7498	B. pertussis	2	1	3	2	0		2	1	2	7	A2	No	A
BORP-NIPH-045	2000	< 20	Norway	Eastern Norway	ERS7736077	309	3854080	14.9051	B. pertussis	2	1	3	2	0		2	1	2	7	A2	No	A
BORP-NIPH-046	2000	≥20	Norway	Western Norway	ERS7736078	291	3897086	108.307	B. pertussis	2	1	3	2	0		2	1	1	1	B	No	A
BORP-NIPH-047	2000	< 20	Norway	Southern Norway	ERS7736079	272	3860718	83.0731	B. pertussis	2	1	3	2	0		2	1	2	7	A2	No	A
BORP-NIPH-048	2001	< 20	Norway	Eastern Norway	ERS7736080	283	3865776	76.5221	B. pertussis	2	1	3	2	0		2	1	2	7	A2	No	A
BORP-NIPH-049	2001	≥20	Norway	Eastern Norway	ERS7736081	293	3899033	83.2941	B. pertussis	2	1	3	2	0		2	1	2	1	A1	No	A
BORP-NIPH-050	2001	< 20	Norway	Western Norway	ERS7736082	270	3861150	119.91	B. pertussis	2	1	3	2	0		2	1	2	7	A2	No	A
BORP-NIPH-051	2001	≥20	Norway	Eastern Norway	ERS7736083	272	3860645	64.8349	B. pertussis	2	1	3	2	0		2	1	2	7	A2	No	A
BORP-NIPH-052	2001	< 20	Norway	Western Norway	ERS7736084	305	3901413	78.8214	B. pertussis	2	1	3	2	0		2	1	2	7	A2	No	A
BORP-NIPH-053	2001	≥20	Norway	Eastern Norway	ERS7736085	1568	4053727	85.1003	B. pertussis	2	1	3	2?	1		2	1	2	7	A2	No	A
BORP-NIPH-054	2001	< 20	Norway	Northern Norway	ERS7736086	265	3862966	163.01	B. pertussis	2	1	3	2	0		2	1	1	1	B	No	A
BORP-NIPH-055	2002	< 20	Norway	Southern Norway	ERS7736087	272	3859358	98.1364	B. pertussis	2	1	3	2	0		2	1	2	1	A1	No	A
BORP-NIPH-056	2002	< 20	Norway	Western Norway	ERS7736088	306	3895282	71.4905	B. pertussis	2	1	3	2	0		2	1	2	7	A2	No	A
BORP-NIPH-057	2002	< 20	Norway	Western Norway	ERS7736089	286	3867837	52.3257	B. pertussis	2	1	3	2	0		2	1	2	7	A2	No	A
BORP-NIPH-058	2002	< 20	Norway	Southern Norway	ERS7736090	266	3860974	156.771	B. pertussis	2	1	3	2	0		2	1	2	1	A1	No	A
BORP-NIPH-059	2002	< 20	Norway	Eastern Norway	ERS7736091	290	3869077	73.1538	B. pertussis	2	1	3	2	0		2	1	2	7	A2	No	A
BORP-NIPH-060	2002	< 20	Norway	Western Norway	ERS7736092	262	3861196	328.997	B. pertussis	2	1	3	2	0		2	1	2	7	A2	No	A
BORP-NIPH-061	2002	< 20	Norway	Eastern Norway	ERS7736093	270	3860562	115.364	B. pertussis	2	1	3	2	0		2	1	1	1	B	No	A
BORP-NIPH-062	2003	< 20	Norway	Western Norway	ERS7736094	283	3863171	59.8041	B. pertussis	2	1	3	2	0		2	1	2	1	A1	No	A
BORP-NIPH-063	2003	< 20	Norway	Western Norway	ERS7736095	286	3867356	49.9307	B. pertussis	2	1	3	2	0		2	1	2	1	A1	No	A
BORP-NIPH-064	2003	< 20	Norway	Eastern Norway	ERS7736096	274	3867143	60.0699	B. pertussis	2	1	3	2	0		2	1	1	1	B	No	A
BORP-NIPH-065	2003	< 20	Norway	Western Norway	ERS7736097	273	3859854	104.607	B. pertussis	2	1	3	2	0		2	1	2	7	A2	No	A
BORP-NIPH-066	2003	< 20	Norway	Eastern Norway	ERS7736098	284	3897661	104.409	B. pertussis	2	1	3	2	0		2	1	2	7	A2	No	A
BORP-NIPH-067	2003	< 20	Norway	Eastern Norway	ERS7736099	275	3862105	77.0051	B. pertussis	2	1	3	2	0		2	1	2	1	A1	No	A
BORP-NIPH-068	2003	< 20	Norway	Western Norway	ERS7736100	505	3914809	99.8074	B. pertussis	2	1	3	2	0		2	1	2	1	A1	No	A
BORP-NIPH-069	2003	< 20	Norway	Eastern Norway	ERS7736101	268	3859421	160.472	B. pertussis	2	1	3	2	0		2	1	2	1	A1	No	A
BORP-NIPH-070	2003	< 20	Norway	Southern Norway	ERS7736102	275	3862724	94.5742	B. pertussis	2	1	3	2	0		2	1	2	1	A1	No	A
BORP-NIPH-071	2004	< 20	Norway	Southern Norway	ERS7736103	304	3864561	26.7463	B. pertussis	2	1	3	2	0		2	1	2	7	A2	No	A
BORP-NIPH-072	2004	< 20	Norway	Northern Norway	ERS7736104	300	3887245	57.8527	B. pertussis	2	1	3	2	0		2	1	2	7	A2	No	A
BORP-NIPH-073	2004	< 20	Norway	Eastern Norway	ERS7736105	309	3872696	52.0422	B. pertussis	2	1	1	55?	1	IS481	1	2	1	1	F	No	A
BORP-NIPH-074	2004	< 20	Norway	Western Norway	ERS7736106	291	3858043	35.7584	B. pertussis	2	1	3	2	0		2	1	2	1	A1	No	A
BORP-NIPH-075	2004	< 20	Norway	Eastern Norway	ERS7736107	321	3912288	54.9703	B. pertussis	2	1	3	2	0		2	1	2	1	A1	No	A
BORP-NIPH-076	2004	< 20	Norway	Eastern Norway	ERS7736108	267	3863540	82.6286	B. pertussis	2	1	3	2	0		2	1	2	1	A1	No	A
BORP-NIPH-077	2004	< 20	Norway	Eastern Norway	ERS7736109	305	3896030	84.4819	B. pertussis	2	1	3	2	0		2	1	2	1	A1	No	A
BORP-NIPH-078	2004	< 20	Norway	Western Norway	ERS7736110	274	3860523	146.471	B. pertussis	2	1	3	2	0		2	1	1	1	B	No	A
BORP-NIPH-079	2005	< 20	Norway	Eastern Norway	ERS7736111	271	3860209	82.9091	B. pertussis	2	1	3	2	0		2	1	2	1	A1	No	A
BORP-NIPH-080	2005	< 20	Norway	Western Norway	ERS7736112	293	3867392	92.0173	B. pertussis	2	1	3	2	0		2	1	2	1	A1	No	A
BORP-NIPH-081	2005	< 20	Norway	Eastern Norway	ERS7736113	278	3875145	133.662	B. pertussis	2	1	3	2	0		2	1	2	1	A1	No	A
BORP-NIPH-082	2005	≥20	Norway	Southern Norway	ERS7736114	269	3864722	76.6784	B. pertussis	2	1	3	2	0		2	1	2	1	A1	No	A
BORP-NIPH-083	2005	≥20	Norway	Eastern Norway	ERS7736115	283	3864580	105.397	B. pertussis	2	1	3	2	0		2	1	2	7	A2	No	A
BORP-NIPH-084	2005	≥20	Norway	Unknown	ERS7736116	270	3861584	65.2708	B. pertussis	2	1	3	2	0		2	1	2	1	A1	No	A
BORP-NIPH-085	2005	≥20	Norway	Eastern Norway	ERS7736117	277	3862828	105.808	B. pertussis	2	1	3	2	0		2	1	1	1	B	No	A
BORP-NIPH-086	2005	≥20	Norway	Eastern Norway	ERS7736118	282	3865402	64.4307	B. pertussis	2	1	3	2	0		2	1	2	1	A1	No	A
BORP-NIPH-087	2005	≥20	Norway	Western Norway	ERS7736119	264	3863294	72.159	B. pertussis	2	1	3	2	0		2	1	1	1	B	No	A
BORP-NIPH-088	2005	≥20	Norway	Eastern Norway	ERS7736120	277	3859128	74.1053	B. pertussis	2	1	1	1	0		1	1	4	1	D	No	A
BORP-NIPH-089	2006	≥20	Norway	Eastern Norway	ERS7736121	264	3861551	161.602	B. pertussis	2	1	3	2	0		2	1	2	1	A1	No	A
BORP-NIPH-090	2006	< 20	Norway	Eastern Norway	ERS7736122	274	3859963	33.4274	B. pertussis	2	1	3	2	0		2	1	2	1	A1	No	A
BORP-NIPH-091	2006	≥20	Norway	Eastern Norway	ERS7736123	279	3862233	75.6292	B. pertussis	2	1	3	2	0		2	1	2	1	A1	No	A
BORP-NIPH-092	2006	≥20	Norway	Southern Norway	ERS7736124	264	3863605	86.0037	B. pertussis	2	1	3	2	0		2	1	1	1	B	No	A
BORP-NIPH-093	2006	≥20	Norway	Eastern Norway	ERS7736125	289	3856742	43.2217	B. pertussis	2	1	3	2	0		2	1	2	1	A1	No	A
BORP-NIPH-094	2006	< 20	Norway	Eastern Norway	ERS7736126	272	3859071	75.3203	B. pertussis	2	1	3	2	0		2	1	2	1	A1	No	A
BORP-NIPH-095	2006	< 20	Norway	Southern Norway	ERS7736127	276	3861528	75.0511	B. pertussis	2	1	3	2	0		2	1	1	1	B	No	A
BORP-NIPH-096	2006	< 20	Norway	Eastern Norway	ERS7736128	264	3861483	208.511	B. pertussis	83	1	3	2	0		2	1	2	1	A1	No	A
BORP-NIPH-097	2006	< 20	Norway	Western Norway	ERS7736129	277	3863067	45.7855	B. pertussis	2	1	3	2	0		2	1	2	1	A1	No	A
BORP-NIPH-098	2007	< 20	Norway	Eastern Norway	ERS7736130	270	3860445	124.767	B. pertussis	83	1	3	2	0		2	1	2	1	A1	No	A
BORP-NIPH-099	2007	< 20	Norway	Southern Norway	ERS7736131	279	3860796	66.3549	B. pertussis	2	1	3	2?	1		2	1	1	1	B	No	A	B3645
BORP-NIPH-100	2007	< 20	Norway	Eastern Norway	ERS7736132	279	3869898	99.2674	B. pertussis	2	1	3	2	0		2	1	1	1	B	No	A	B3646
BORP-NIPH-101	2007	≥20	Norway	Southern Norway	ERS7736133	302	3894178	66.4476	B. pertussis	2	1	3	2	0		2	1	2	1	A1	No	A
BORP-NIPH-102	2007	< 20	Norway	Eastern Norway	ERS7736134	272	3860881	129.848	B. pertussis	2	1	3	2	0		2	1	2	1	A1	No	A	B3648
BORP-NIPH-103	2007	≥20	Norway	Eastern Norway	ERS7736135	271	3859029	103.121	B. pertussis	2	1	3	2	0		2	1	1	1	B	No	A	B3651
BORP-NIPH-104	2007	≥20	Norway	Eastern Norway	ERS7736136	277	3864342	59.7079	B. pertussis	2	1	3	2	0		2	1	1	1	B	No	A
BORP-NIPH-105	2007	≥20	Norway	Southern Norway	ERS7736137	281	3857881	75.6227	B. pertussis	2	1	3	2?	1		2	1	1	1	B	No	A
BORP-NIPH-106	2008	≥20	Norway	Eastern Norway	ERS7736138	273	3860427	72.1489	B. pertussis	2	1	3	2	0		2	1	2	1	A1	No	A
BORP-NIPH-107	2008	< 20	Norway	Eastern Norway	ERS7736139	293	3857225	39.7604	B. pertussis	2	1	3	2?	1		2	1	1	1	B	No	A	B3652
BORP-NIPH-108	2008	< 20	Norway	Eastern Norway	ERS7736140	279	3858823	57.5742	B. pertussis	2	1	3	2	0		2	1	2	1	A1	No	A	B3653
BORP-NIPH-109	2008	< 20	Norway	Eastern Norway	ERS7736141	287	3885107	129.991	B. pertussis	2	1	3	2?	1		2	1	1	1	B	No	A	B3654
BORP-NIPH-110	2008	< 20	Norway	Eastern Norway	ERS7736142	289	3860476	65.4339	B. pertussis	2	1	3	2	0		2	1	1	1	B	No	A	B3656
BORP-NIPH-111	2009	< 20	Norway	Eastern Norway	ERS7736143	280	3865110	64.8618	B. pertussis	2	1	3	2?	1		2	1	1	1	B	No	A	B3657
BORP-NIPH-112	2009	≥20	Norway	Southern Norway	ERS7736144	267	3861505	101.707	B. pertussis	2	1	3	2	0		2	1	1	1	B	No	A
BORP-NIPH-113	2009	≥20	Norway	Eastern Norway	ERS7736145	307	3895611	89.4133	B. pertussis	2	1	3	2	0		2	1	1	1	B	No	A
BORP-NIPH-114	2009	< 20	Norway	Western Norway	ERS7736146	294	3869613	56.4611	B. pertussis	2	1	3	2?	1		2	1	1	1	B	No	A	B3658
BORP-NIPH-115	2009	< 20	Norway	Southern Norway	ERS7736147	319	3886944	33.7203	B. pertussis	83	1	3	2	0		2	1	2	1	A1	No	A
BORP-NIPH-116	2009	< 20	Norway	Eastern Norway	ERS7736148	271	3861912	120.676	B. pertussis	83	1	3	2	0		2	1	2	1	A1	No	A	B3660
BORP-NIPH-117	2009	< 20	Norway	Western Norway	ERS7736149	275	3864456	76.2471	B. pertussis	83	1	3	2	0		2	1	2	1	A1	No	A	B3662
BORP-NIPH-118	2009	≥20	Norway	Western Norway	ERS7736150	287	3896342	76.2856	B. pertussis	2	1	3	2	0		2	1	1	1	B	No	A
BORP-NIPH-119	2009	< 20	Norway	Western Norway	ERS7736151	276	3867971	65.6332	B. pertussis	83	1	3	2	0		2	1	2	1	A1	No	A	B3663
BORP-NIPH-120	2009	< 20	Norway	Eastern Norway	ERS7736152	307	3900825	66.6438	B. pertussis	2	1	3	2	0		2	1	2	1	A1	No	A
BORP-NIPH-121	2012	< 20	Norway	Eastern Norway	ERS7736153	277	3858480	81.1685	B. pertussis	2	1	3	2	0		2	1	1	1	B	No	A
BORP-NIPH-122	2012	≥20	Norway	Eastern Norway	ERS7736154	286	3858557	42.2516	B. pertussis	2	1	3	2	0		2	1	1	1	B	No	A
BORP-NIPH-123	2012	< 20	Norway	Western Norway	ERS7736155	269	3860972	101.921	B. pertussis	2	1	3	2	0		2	1	2	1	A1	No	A
BORP-NIPH-124	2012	< 20	Norway	Eastern Norway	ERS7736156	294	3885186	64.8663	B. pertussis	2	1	3	2	0		2	1	1	1	B	No	A
BORP-NIPH-125	2012	≥20	Norway	Eastern Norway	ERS7736157	270	3860472	122.154	B. pertussis	2	1	3	2	0		2	1	1	1	B	No	A
BORP-NIPH-126	2013	< 20	Norway	Eastern Norway	ERS7736158	276	3859171	101.526	B. pertussis	2	1	3	2	0		2	1	2	1	A1	No	A	x
BORP-NIPH-127	2013	≥20	Norway	Eastern Norway	ERS7736159	271	3860018	124.939	B. pertussis	2	1	3	2	0		2	1	1	1	B	No	A	x
BORP-NIPH-128	2013	< 20	Norway	Southern Norway	ERS7736160	311	3922180	66.0434	B. pertussis	2	1	3	2?	1		2	1	1	1	B	No	A	x
BORP-NIPH-129	2013	≥20	Norway	Southern Norway	ERS7736161	261	3860915	98.106	B. pertussis	2	1	3	2?	1		2	1	1	1	B	No	A	x
BORP-NIPH-130	2013	< 20	Norway	Southern Norway	ERS7736162	324	3925214	48.1476	B. pertussis	2	1	3	2	0		2	1	1	1	B	No	A	x
BORP-NIPH-131	2013	≥20	Norway	Southern Norway	ERS7736163	279	3868383	56.7182	B. pertussis	2	1	3	2	0		2	1	1	1	B	No	A	x
BORP-NIPH-132	2013	≥20	Norway	Western Norway	ERS7736164	268	3858739	149.514	B. pertussis	2	1	3	108?	1	IS481	2	1	2	1	A1	No	A	x
BORP-NIPH-133	2013	< 20	Norway	Western Norway	ERS7736165	536	3987644	68.0143	B. pertussis	2	1	3	2	0		2	1	1	1	B	No	A
BORP-NIPH-134	2014	≥20	Norway	Southern Norway	ERS7736166	277	3863975	56.3872	B. pertussis	2	1	3	2	0		2	1	2	1	A1	No	A	x
BORP-NIPH-135	2014	< 20	Norway	Southern Norway	ERS7736167	263	3861354	324.104	B. pertussis	2	1	3	2	0		2	1	1	1	B	No	A	x
BORP-NIPH-136	2014	≥20	Norway	Western Norway	ERS7736168	265	3861687	391.632	B. pertussis	2	1	3	2	0		2	1	1	1	B	No	A	x
BORP-NIPH-137	2014	< 20	Norway	Southern Norway	ERS7736169	265	3864005	47.3427	B. pertussis	2	1	3	2	0		2	1	2	1	A1	No	A	x
BORP-NIPH-138	2014	< 20	Norway	Eastern Norway	ERS7736170	266	3861109	147.194	B. pertussis	2	1	3	108?	1	IS481	2	1	1	1	B	No	A	x
BORP-NIPH-139	2015	< 20	Norway	Southern Norway	ERS7736171	286	3865119	44.6352	B. pertussis	2	1	3	2	0		2	1	1	1	B	No	A
BORP-NIPH-140	2015	< 20	Norway	Eastern Norway	ERS7736172	264	3861043	122.058	B. pertussis	2	1	3	108?	1	IS481	2	1	1	1	B	No	A
BORP-NIPH-141	2015	≥20	Norway	Eastern Norway	ERS7736173	276	3860926	157.751	B. pertussis	83	1	3	2	0		2	1	2	1	A1	No	A
BORP-NIPH-142	2015	< 20	Norway	Southern Norway	ERS7736174	284	3860342	84.9265	B. pertussis	2	1	3	2	0		2	1	1	1	B	No	A
BORP-NIPH-143	2015	≥20	Norway	Eastern Norway	ERS7736175	273	3859998	58.0218	B. pertussis	2	1	3	2	0		2	1	2	1	A1	No	A
BORP-NIPH-144	2015	< 20	Norway	Eastern Norway	ERS7736176	263	3859839	140.077	B. pertussis	2	1	3	108?	1	Deletion of IS1663	2	1	1	1	B	No	A
BORP-NIPH-145	2015	≥20	Norway	Eastern Norway	ERS7736177	267	3860852	113.846	B. pertussis	2	1	34	2?	0		2	1	1	1	B*	No	A
BORP-NIPH-146	2015	≥20	Norway	Eastern Norway	ERS7736178	277	3862444	49.7442	B. pertussis	2	1	3	2?	1		2	1	1	1	B	No	A
BORP-NIPH-147	2016	< 20	Norway	Eastern Norway	ERS7736179	734	4146471	62.4014	B. pertussis	2	1	3	2	0		2	1	1	1	B	No	A
BORP-NIPH-148	2016	< 20	Norway	Eastern Norway	ERS7736180	265	3860806	106.046	B. pertussis	2	1	3	2	0		2	1	1	1	B	No	A
BORP-NIPH-149	2016	≥20	Norway	Eastern Norway	ERS7736181	273	3873480	204.819	B. pertussis	2	1	3	2	0		2	1	1	1	B	No	A
BORP-NIPH-150	2016	≥20	Norway	Eastern Norway	ERS7736182	268	3861562	132.172	B. pertussis	2	1	3	108?	1	IS481	2	15	1	1	B*	No	A
BORP-NIPH-151	2016	< 20	Norway	Southern Norway	ERS7736183	811	3924792	141.155	B. pertussis	2	1	3	108?	1	IS481	2	1	1	1	B	No	A
BORP-NIPH-152	2016	< 20	Norway	Eastern Norway	ERS7736184	272	3860275	80.2887	B. pertussis	2	1	3	2	0		2	1	1	1	B	No	A
BORP-NIPH-153	2016	< 20	Norway	Eastern Norway	ERS7736185	270	3861596	126.127	B. pertussis	2	1	3	2	0		2	1	1	1	B	No	A
BORP-NIPH-154	2016	< 20	Norway	Eastern Norway	ERS7736186	511	3989083	48.4042	B. pertussis	2	1	3	2	0		2	1	2	1	A1	No	A
BORP-NIPH-155	2016	< 20	Norway	Western Norway	ERS7736187	269	3859772	140.048	B. pertussis	2	1	3	2	0		2	1	1	1	B	No	A
BORP-NIPH-156	2017	≥20	Norway	Eastern Norway	ERS7736188	270	3861372	82.2866	B. pertussis	2	1	3	2	0		2	1	1	1	B	No	A
BORP-NIPH-157	2017	< 20	Norway	Eastern Norway	ERS7736189	275	3861871	130.189	B. pertussis	2	1	3	108?	1	IS481	2	1	1	1	B	No	A
BORP-NIPH-158	2017	< 20	Norway	Western Norway	ERS7736190	271	3862904	84.4257	B. pertussis	2	1	3	2	0		2	1	1	1	B	No	A
BORP-NIPH-159	2017	≥20	Norway	Trøndelag	ERS7736191	267	3860685	119.829	B. pertussis	2	1	3	2	0		2	1	1	1	B	No	A
BORP-NIPH-160	2017	≥20	Norway	Eastern Norway	ERS7736192	270	3861768	110.222	B. pertussis	2	1	3	2	0		2	1	2	1	A1	No	A
BORP-NIPH-161	2017	< 20	Norway	Eastern Norway	ERS7736193	315	3888564	59.8715	B. pertussis	2	1	3	108?	1	Deletion of IS1663	2	1	1	1	B	No	A
BORP-NIPH-162	2017	< 20	Norway	Eastern Norway	ERS7736194	271	3861834	103.52	B. pertussis	2	1	3	2	0		2	1	2	1	A1	No	A
BORP-NIPH-163	2017	≥20	Norway	Eastern Norway	ERS7736195	286	3880641	64.6552	B. pertussis	2	1	3	108?	1	IS481	2	1	2	1	A1	No	A
BORP-NIPH-164	2018	< 20	Norway	Eastern Norway	ERS7736196	310	3898761	59.7457	B. pertussis	2	1	3	2?	1	IS481	2	1	1	1	B	No	A
BORP-NIPH-165	2018	< 20	Norway	Eastern Norway	ERS7736197	273	3864842	137.696	B. pertussis	2	1	3	108?	1	IS481	2	1	2	1	A1	No	A
BORP-NIPH-166	2018	≥20	Norway	Eastern Norway	ERS7736198	266	3862110	113.036	B. pertussis	2	1	3	2	0		2	1	1	1	B	No	A
BORP-NIPH-167	2018	≥20	Norway	Eastern Norway	ERS7736199	271	3860748	96.3643	B. pertussis	2	1	3	2?	1	IS481	2	1	1	1	B	No	A
BORP-NIPH-168	2018	< 20	Norway	Eastern Norway	ERS7736200	265	3860733	132.734	B. pertussis	83	1	3	2	0		2	1	2	1	A1	No	A
BORP-NIPH-169	2018	< 20	Norway	Eastern Norway	ERS7736201	265	3864883	520.417	B. pertussis	2	1	3	2	0		2	1	1	1	B	No	A
BORP-NIPH-170	2018	≥20	Norway	Eastern Norway	ERS7736202	265	3861737	120.251	B. pertussis	2	1	3	2	0		2	1	1	1	B	No	A
BORP-NIPH-171	2019	≥20	Norway	Northern Norway	ERS7736203	280	3854580	24.96	B. pertussis	2	1	3	108?	1	IS481	2	1	2	1	A1	No	A
BORP-NIPH-172	2019	< 20	Norway	Eastern Norway	ERS7736204	277	3859846	39.5762	B. pertussis	2	1	3	2	0		2	1	2	1	A1	No	A
BORP-NIPH-173	2019	≥20	Norway	Trøndelag	ERS7736205	279	3858484	32.8664	B. pertussis	2	1	3	2	0		2	1	1	1	B	No	A
BORP-NIPH-174	2019	< 20	Norway	Eastern Norway	ERS7736206	307	3831146	44.8738	B. pertussis	2	1	3	108?	1	Deletion of IS1663	2	1	1	1	B	No	A
BORP-NIPH-175	2019	< 20	Norway	Eastern Norway	ERS7736207	282	3858338	32.963	B. pertussis	2	1	3	2	0		2	1	2	1	A1	No	A
BORP-NIPH-176	2019	≥20	Norway	Western Norway	ERS7736208	264	3860808	69.9407	B. pertussis	2	1	3	2	0		2	1	1	1	B	No	A
BORP-NIPH-177	2019	≥20	Norway	Southern Norway	ERS7736209	280	3850828	35.2188	B. pertussis	2	1	3	108?	1	Deletion of IS1663	2	1	1	1	B	No	A
BORP-NIPH-178	2019	≥20	Norway	Southern Norway	ERS7736210	273	3851089	32.5676	B. pertussis	2	1	3	108?	1	Deletion of IS1663	2	1	1	1	B	No	A
BORP-NIPH-179	2019	< 20	Norway	Southern Norway	ERS7736211	627	6101424	26.0834	B. pertussis/Streptococcus	2	1	3	108?	1	Deletion of IS1663	2	1	1	1	B	msrD_2; mefA_10	A
BORP-NIPH-180	2019	< 20	Norway	Eastern Norway	ERS7736212	267	3830662	30.029	B. pertussis	2	1	3	108?	1	Deletion of IS1663	2	1	1	1	B	No	A
aAllele nomenclature: https://bigsdb.pasteur.fr
ptxP alleles
ptxP3 a single nucleotide polymorphism (SNP) (G>A) at position 109 compared to ptxP1
ptxp34 two SNPs (C>T and G>A) at positions 54 and 109, respectively, compared to ptxP1
prn alleles
prn3 is missing 15bp insertion (GGT CCC GGC GGC TTC) at position 864 compared to prn2
prn55 a SNP (C>T) at position 2526 compared to prn1
prn108 a SNP (C>G) at position 763 compared to prn2
fim2 alleles
fim2-2 a SNP (G>A) at position 521 compared to fim2-1
fim2-15 a SNP (G>A) at position 149 compared to fim2-1
fim3 alleles
fim3-2 a SNP (C>A) at position 260 compared to fim3-1
fim3-4 a SNP (C>T) at position 87 compared to fim3-1
fhaB alleles
fhaB-7 a SNP (G>A) at position 948 compared to fhaB-1
bPreviously published in [18, 20, 28]. X: strain name used in publication, unknown.
cFor B. Pertussis isolates with prn deletions, the allelic variant with highest match is given in the table. ? indicate partial match due to deletions.
dIS_Mapper used to screen for Insertion Sequences (IS) elements: https://github.com/jhawkey/IS_mapper
eprn either intepreted as prn1 or prn2 based on the similarities among the prn alleles.
fVariants of allelic profile B and C are indicated by *
