# Supplementary material for: Evolution of Bordetella pertussis in the acellular vaccine era in Norway, 1996 to 2019
Source: Eur J Clin Microbiol Infect Dis. 2022 May 11;41(6):913–24. doi: 10.1007/s10096-022-04453-0 (PMC9135841; doi:10.1007/s10096-022-04453-0)
Supplement: Supplementary file 6 — Supplementary file6 (XLSX 29 KB) [file 10096_2022_4453_MOESM6_ESM.xlsx]

## Sheet: Ark1
Organism	Accession number	Strain	Country	Continent	Isolation year	Genome status	Reference	Sequence typea
Bordetella pertussis	NC_002929	Tohama I	Japan	Asia	1954	Complete Genome	Parkhill et al. 2003	1
Bordetella pertussis	NZ_CP009751	B1917	Netherlands	Europe	2000	Complete Genome	Bart et al. 2015	2
Bordetella pertussis	NZ_CP010249	H564	USA	North America	2010	Complete Genome	Bowden et al. 2016	2
Bordetella pertussis	NZ_CP010250	H788	USA	North America	2011	Complete Genome	Bowden et al. 2016	83
Bordetella pertussis	NZ_CP010251	I468	USA	North America	2012	Complete Genome	Bowden et al. 2016	2
Bordetella pertussis	NZ_CP010252	I469	USA	North America	2012	Complete Genome	Bowden et al. 2016	83
Bordetella pertussis	NZ_CP010253	I472	USA	North America	2012	Complete Genome	Bowden et al. 2016	83
Bordetella pertussis	NZ_CP010254	I476	USA	North America	2012	Complete Genome	Bowden et al. 2016	2
Bordetella pertussis	NZ_CP010255	I480	USA	North America	2012	Complete Genome	Bowden et al. 2016	2
Bordetella pertussis	NZ_CP010256	I483	USA	North America	2012	Complete Genome	Bowden et al. 2016	2
Bordetella pertussis	NZ_CP010257	I496	USA	North America	2012	Complete Genome	Bowden et al. 2016	2
Bordetella pertussis	NZ_CP010258	I498	USA	North America	2012	Complete Genome	Bowden et al. 2016	2
Bordetella pertussis	NZ_CP010259	I518	USA	North America	2012	Complete Genome	Bowden et al. 2016	2
Bordetella pertussis	NZ_CP010260	I521	USA	North America	2012	Complete Genome	Bowden et al. 2016	2
Bordetella pertussis	NZ_CP010261	I538	USA	North America	2012	Complete Genome	Bowden et al. 2016	2
Bordetella pertussis	NZ_CP010262	I539	USA	North America	2012	Complete Genome	Bowden et al. 2016	2
Bordetella pertussis	NZ_CP010263	I646	USA	North America	2012	Complete Genome	Bowden et al. 2016	2
Bordetella pertussis	NZ_CP010264	I656	USA	North America	2012	Complete Genome	Bowden et al. 2016	2
Bordetella pertussis	NZ_CP010265	I669	USA	North America	2011	Complete Genome	Bowden et al. 2016	2
Bordetella pertussis	NZ_CP010266	I707	USA	North America	2012	Complete Genome	Bowden et al. 2016	2
Bordetella pertussis	NZ_CP010323	137	Brazil	South America	1999	Complete Genome	Akamatsu et al. 2015	1
Bordetella pertussis	NZ_CP010838	H374	USA	North America	2010	Complete Genome	Weigand et al. 2017	2
Bordetella pertussis	NZ_CP010839	H378	USA	North America	2010	Complete Genome	Weigand et al. 2017	2
Bordetella pertussis	NZ_CP010840	H379	USA	North America	2010	Complete Genome	Weigand et al. 2017	2
Bordetella pertussis	NZ_CP010841	H380	USA	North America	2010	Complete Genome	Bowden et al. 2016	2
Bordetella pertussis	NZ_CP010842	H489	USA	North America	2010	Complete Genome	Bowden et al. 2016	2
Bordetella pertussis	NZ_CP010843	H542	USA	North America	2010	Complete Genome	Bowden et al. 2016	2
Bordetella pertussis	NZ_CP010844	H559	USA	North America	2010	Complete Genome	Bowden et al. 2016	2
Bordetella pertussis	NZ_CP010845	H561	USA	North America	2010	Complete Genome	Bowden et al. 2016	2
Bordetella pertussis	NZ_CP010846	H563	USA	North America	2010	Complete Genome	Bowden et al. 2016	2
Bordetella pertussis	NZ_CP010847	H622	USA	North America	2010	Complete Genome	Bowden et al. 2016	2
Bordetella pertussis	NZ_CP010961	H375	USA	North America	2010	Complete Genome	Weigand et al. 2017	2
Bordetella pertussis	NZ_CP010962	H627	USA	North America	2010	Complete Genome	Bowden et al. 2016	2
Bordetella pertussis	NZ_CP010963	C393	USA	North America	1951	Complete Genome	Bowden et al. 2016	1
Bordetella pertussis	NZ_CP010964	E476	USA	North America	not provided	Complete Genome	Weigand et al. 2017	1
Bordetella pertussis	NZ_CP010965	H321	France	Europe	2007	Complete Genome	Williams et al. 2016	2
Bordetella pertussis	NZ_CP010966	I979	USA	North America	2013	Complete Genome	Williams et al. 2016	2
Bordetella pertussis	NZ_CP011167	C571	USA	North America	2000	Complete Genome	Weigand et al. 2017	2
Bordetella pertussis	NZ_CP011168	C958	USA	North America	2001	Complete Genome	Weigand et al. 2017	2
Bordetella pertussis	NZ_CP011169	D521	USA	North America	2000	Complete Genome	Weigand et al. 2017	2
Bordetella pertussis	NZ_CP011170	D879	USA	North America	2002	Complete Genome	Weigand et al. 2017	2
Bordetella pertussis	NZ_CP011171	E150	USA	North America	2003	Complete Genome	Weigand et al. 2017	2
Bordetella pertussis	NZ_CP011172	E555	USA	North America	2004	Complete Genome	Weigand et al. 2017	2
Bordetella pertussis	NZ_CP011173	E587	USA	North America	2005	Complete Genome	Weigand et al. 2017	2
Bordetella pertussis	NZ_CP011174	E809	USA	North America	2005	Complete Genome	Weigand et al. 2017	2
Bordetella pertussis	NZ_CP011175	E976	USA	North America	2005	Complete Genome	Weigand et al. 2017	2
Bordetella pertussis	NZ_CP011176	F011	USA	North America	2005	Complete Genome	Weigand et al. 2017	2
Bordetella pertussis	NZ_CP011177	F034	USA	North America	2005	Complete Genome	Weigand et al. 2017	2
Bordetella pertussis	NZ_CP011178	F658	USA	North America	2008	Complete Genome	Weigand et al. 2017	2
Bordetella pertussis	NZ_CP011179	F670	USA	North America	2003	Complete Genome	Weigand et al. 2017	2
Bordetella pertussis	NZ_CP011181	F687	USA	North America	2008	Complete Genome	Weigand et al. 2017	2
Bordetella pertussis	NZ_CP011182	F948	USA	North America	2007	Complete Genome	Weigand et al. 2017	2
Bordetella pertussis	NZ_CP011183	H520	USA	North America	2009	Complete Genome	Weigand et al. 2017	2
Bordetella pertussis	NZ_CP011184	H579	USA	North America	2010	Complete Genome	Weigand et al. 2017	83
Bordetella pertussis	NZ_CP011185	H637	USA	North America	2010	Complete Genome	Weigand et al. 2017	2
Bordetella pertussis	NZ_CP011186	H665	USA	North America	2010	Complete Genome	Weigand et al. 2017	2
Bordetella pertussis	NZ_CP011187	H703	USA	North America	2010	Complete Genome	Weigand et al. 2017	2
Bordetella pertussis	NZ_CP011188	H707	USA	North America	2010	Complete Genome	Weigand et al. 2017	2
Bordetella pertussis	NZ_CP011189	H729	USA	North America	2011	Complete Genome	Weigand et al. 2017	2
Bordetella pertussis	NZ_CP011190	H740	USA	North America	2011	Complete Genome	Weigand et al. 2017	2
Bordetella pertussis	NZ_CP011191	H754	USA	North America	2011	Complete Genome	Weigand et al. 2017	2
Bordetella pertussis	NZ_CP011192	H765	USA	North America	2011	Complete Genome	Weigand et al. 2017	2
Bordetella pertussis	NZ_CP011193	H784	USA	North America	2011	Complete Genome	Weigand et al. 2017	2
Bordetella pertussis	NZ_CP011194	H800	USA	North America	2011	Complete Genome	Weigand et al. 2017	2
Bordetella pertussis	NZ_CP011195	H806	USA	North America	2011	Complete Genome	Weigand et al. 2017	2
Bordetella pertussis	NZ_CP011196	H810	USA	North America	2011	Complete Genome	Weigand et al. 2017	2
Bordetella pertussis	NZ_CP011197	H812	USA	North America	2011	Complete Genome	Weigand et al. 2017	2
Bordetella pertussis	NZ_CP011198	I228	USA	North America	2012	Complete Genome	Weigand et al. 2017	83
Bordetella pertussis	NZ_CP011199	I238	USA	North America	2012	Complete Genome	Weigand et al. 2017	2
Bordetella pertussis	NZ_CP011200	I373	USA	North America	2012	Complete Genome	Weigand et al. 2017	2
Bordetella pertussis	NZ_CP011201	I387	USA	North America	2012	Complete Genome	Weigand et al. 2017	2
Bordetella pertussis	NZ_CP011202	I602	USA	North America	2013	Complete Genome	Weigand et al. 2017	2
Bordetella pertussis	NZ_CP011203	I730	USA	North America	2013	Complete Genome	Weigand et al. 2017	2
Bordetella pertussis	NZ_CP011204	I752	USA	North America	2013	Complete Genome	Weigand et al. 2017	2
Bordetella pertussis	NZ_CP011205	I763	USA	North America	2013	Complete Genome	Weigand et al. 2017	2
Bordetella pertussis	NZ_CP011206	I915	USA	North America	2010	Complete Genome	Weigand et al. 2017	2
Bordetella pertussis	NZ_CP011207	I944	USA	North America	2013	Complete Genome	Weigand et al. 2017	2
Bordetella pertussis	NZ_CP011208	J018	USA	North America	2013	Complete Genome	Weigand et al. 2017	2
Bordetella pertussis	NZ_CP011234	H320	USA	North America	2009	Complete Genome	Weigand et al. 2017	2
Bordetella pertussis	NZ_CP011235	H834	USA	North America	2009	Complete Genome	Weigand et al. 2017	2
Bordetella pertussis	NZ_CP011236	H710	USA	North America	2010	Complete Genome	Weigand et al. 2017	2
Bordetella pertussis	NZ_CP011237	H851	USA	North America	2011	Complete Genome	Weigand et al. 2017	2
Bordetella pertussis	NZ_CP011238	H911	USA	North America	2012	Complete Genome	Weigand et al. 2017	2
Bordetella pertussis	NZ_CP011239	H915	USA	North America	2011	Complete Genome	Weigand et al. 2017	2
Bordetella pertussis	NZ_CP011240	I075	USA	North America	2012	Complete Genome	Weigand et al. 2017	2
Bordetella pertussis	NZ_CP011241	I112	USA	North America	2012	Complete Genome	Weigand et al. 2017	2
Bordetella pertussis	NZ_CP011242	I975	USA	North America	2013	Complete Genome	Weigand et al. 2017	2
Bordetella pertussis	NZ_CP011243	I998	USA	North America	2013	Complete Genome	Bowden et al. 2016	2
Bordetella pertussis	NZ_CP011244	J022	USA	North America	2013	Complete Genome	Weigand et al. 2017	2
Bordetella pertussis	NZ_CP011400	B3629	Netherlands	Europe	2009	Complete Genome	Bart et al. 2015	2
Bordetella pertussis	NZ_CP011401	B3621	Netherlands	Europe	2008	Complete Genome	Bart et al. 2015	2
Bordetella pertussis	NZ_CP011440	B1838	Netherlands	Europe	1999	Complete Genome	Bart et al. 2015	2
Bordetella pertussis	NZ_CP011441	B1865	Netherlands	Europe	1999	Complete Genome	Bart et al. 2015	2
Bordetella pertussis	NZ_CP011442	B3405	Netherlands	Europe	2010	Complete Genome	Bart et al. 2015	2
Bordetella pertussis	NZ_CP011443	B3582	Netherlands	Europe	2010	Complete Genome	Bart et al. 2015	2
Bordetella pertussis	NZ_CP011444	B3585	Netherlands	Europe	2009	Complete Genome	Bart et al. 2015	2
Bordetella pertussis	NZ_CP011445	B3640	Netherlands	Europe	2010	Complete Genome	Bart et al. 2015	2
Bordetella pertussis	NZ_CP011446	B3658	Netherlands	Europe	2009	Complete Genome	Bart et al. 2015	2
Bordetella pertussis	NZ_CP011447	B3913	Netherlands	Europe	2012	Complete Genome	Bart et al. 2015	2
Bordetella pertussis	NZ_CP011448	B3921	Netherlands	Europe	2012	Complete Genome	Bart et al. 2015	2
Bordetella pertussis	NZ_CP011687	C505	USA	North America	2000	Complete Genome	Weigand et al. 2017	2
Bordetella pertussis	NZ_CP011688	C742	USA	North America	2000	Complete Genome	Weigand et al. 2017	2
Bordetella pertussis	NZ_CP011689	D175	USA	North America	2000	Complete Genome	Weigand et al. 2017	2
Bordetella pertussis	NZ_CP011690	D321	USA	North America	2001	Complete Genome	Weigand et al. 2017	2
Bordetella pertussis	NZ_CP011691	D502	USA	North America	2001	Complete Genome	Weigand et al. 2017	2
Bordetella pertussis	NZ_CP011692	E024	USA	North America	2003	Complete Genome	Weigand et al. 2017	2
Bordetella pertussis	NZ_CP011693	E530	USA	North America	2000	Complete Genome	Weigand et al. 2017	2
Bordetella pertussis	NZ_CP011694	H346	USA	North America	2010	Complete Genome	Weigand et al. 2017	2
Bordetella pertussis	NZ_CP011695	H437	USA	North America	2006	Complete Genome	Weigand et al. 2017	2
Bordetella pertussis	NZ_CP011696	H762	USA	North America	2011	Complete Genome	Weigand et al. 2017	2
Bordetella pertussis	NZ_CP011697	H763	USA	North America	2011	Complete Genome	Weigand et al. 2017	2
Bordetella pertussis	NZ_CP011698	H764	USA	North America	2011	Complete Genome	Weigand et al. 2017	2
Bordetella pertussis	NZ_CP011699	H766	USA	North America	2011	Complete Genome	Weigand et al. 2017	2
Bordetella pertussis	NZ_CP011700	H768	USA	North America	2011	Complete Genome	Weigand et al. 2017	2
Bordetella pertussis	NZ_CP011701	H773	USA	North America	2011	Complete Genome	Weigand et al. 2017	2
Bordetella pertussis	NZ_CP011702	H775	USA	North America	2011	Complete Genome	Weigand et al. 2017	2
Bordetella pertussis	NZ_CP011703	H779	USA	North America	2011	Complete Genome	Weigand et al. 2017	2
Bordetella pertussis	NZ_CP011704	H787	USA	North America	2011	Complete Genome	Weigand et al. 2017	2
Bordetella pertussis	NZ_CP011705	H842	USA	North America	2011	Complete Genome	Weigand et al. 2017	2
Bordetella pertussis	NZ_CP011706	H847	USA	North America	2011	Complete Genome	Weigand et al. 2017	2
Bordetella pertussis	NZ_CP011707	H849	USA	North America	2011	Complete Genome	Weigand et al. 2017	2
Bordetella pertussis	NZ_CP011708	H853	USA	North America	2011	Complete Genome	Weigand et al. 2017	2
Bordetella pertussis	NZ_CP011709	H864	USA	North America	2011	Complete Genome	Weigand et al. 2017	2
Bordetella pertussis	NZ_CP011710	H866	USA	North America	2011	Complete Genome	Weigand et al. 2017	2
Bordetella pertussis	NZ_CP011711	H878	USA	North America	2011	Complete Genome	Weigand et al. 2017	2
Bordetella pertussis	NZ_CP011712	H883	USA	North America	2011	Complete Genome	Weigand et al. 2017	2
Bordetella pertussis	NZ_CP011713	H884	USA	North America	2011	Complete Genome	Weigand et al. 2017	2
Bordetella pertussis	NZ_CP011714	H910	USA	North America	2012	Complete Genome	Weigand et al. 2017	2
Bordetella pertussis	NZ_CP011715	I069	USA	North America	2012	Complete Genome	Weigand et al. 2017	2
Bordetella pertussis	NZ_CP011716	I088	USA	North America	2012	Complete Genome	Weigand et al. 2017	2
Bordetella pertussis	NZ_CP011717	I089	USA	North America	2012	Complete Genome	Weigand et al. 2017	2
Bordetella pertussis	NZ_CP011718	I110	USA	North America	2012	Complete Genome	Weigand et al. 2017	83
Bordetella pertussis	NZ_CP011719	I111	USA	North America	2012	Complete Genome	Weigand et al. 2017	2
Bordetella pertussis	NZ_CP011720	I113	USA	North America	2012	Complete Genome	Weigand et al. 2017	2
Bordetella pertussis	NZ_CP011721	I127	USA	North America	2012	Complete Genome	Weigand et al. 2017	2
Bordetella pertussis	NZ_CP011722	I135	USA	North America	2012	Complete Genome	Weigand et al. 2017	2
Bordetella pertussis	NZ_CP011723	I136	USA	North America	2012	Complete Genome	Weigand et al. 2017	83
Bordetella pertussis	NZ_CP011724	I257	USA	North America	2012	Complete Genome	Weigand et al. 2017	2
Bordetella pertussis	NZ_CP011725	I263	USA	North America	2012	Complete Genome	Weigand et al. 2017	2
Bordetella pertussis	NZ_CP011726	I270	USA	North America	2012	Complete Genome	Weigand et al. 2017	2
Bordetella pertussis	NZ_CP011727	I271	USA	North America	2012	Complete Genome	Weigand et al. 2017	2
Bordetella pertussis	NZ_CP011728	I273	USA	North America	2012	Complete Genome	Weigand et al. 2017	2
Bordetella pertussis	NZ_CP011729	I289	USA	North America	2012	Complete Genome	Weigand et al. 2017	2
Bordetella pertussis	NZ_CP011730	I315	USA	North America	2012	Complete Genome	Weigand et al. 2017	2
Bordetella pertussis	NZ_CP011731	I318	USA	North America	2012	Complete Genome	Weigand et al. 2017	2
Bordetella pertussis	NZ_CP011732	I331	USA	North America	2012	Complete Genome	Weigand et al. 2017	2
Bordetella pertussis	NZ_CP011733	I350	USA	North America	2012	Complete Genome	Weigand et al. 2017	2
Bordetella pertussis	NZ_CP011734	I375	USA	North America	2012	Complete Genome	Weigand et al. 2017	2
Bordetella pertussis	NZ_CP011735	I379	USA	North America	2012	Complete Genome	Weigand et al. 2017	2
Bordetella pertussis	NZ_CP011736	I380	USA	North America	2012	Complete Genome	Weigand et al. 2017	83
Bordetella pertussis	NZ_CP011737	I382	USA	North America	2012	Complete Genome	Weigand et al. 2017	2
Bordetella pertussis	NZ_CP011738	I386	USA	North America	2012	Complete Genome	Weigand et al. 2017	2
Bordetella pertussis	NZ_CP011739	I452	USA	North America	2012	Complete Genome	Weigand et al. 2017	2
Bordetella pertussis	NZ_CP011740	I461	USA	North America	2012	Complete Genome	Weigand et al. 2017	2
Bordetella pertussis	NZ_CP011741	I728	USA	North America	2013	Complete Genome	Weigand et al. 2017	2
Bordetella pertussis	NZ_CP011742	I735	USA	North America	2013	Complete Genome	Weigand et al. 2017	2
Bordetella pertussis	NZ_CP011743	I754	USA	North America	2013	Complete Genome	Weigand et al. 2017	2
Bordetella pertussis	NZ_CP011744	I755	USA	North America	2013	Complete Genome	Weigand et al. 2017	83
Bordetella pertussis	NZ_CP011745	I762	USA	North America	2013	Complete Genome	Weigand et al. 2017	2
Bordetella pertussis	NZ_CP011746	I959	USA	North America	2013	Complete Genome	Weigand et al. 2017	2
Bordetella pertussis	NZ_CP011747	I965	USA	North America	2013	Complete Genome	Weigand et al. 2017	2
Bordetella pertussis	NZ_CP011748	I968	USA	North America	2013	Complete Genome	Weigand et al. 2017	2
Bordetella pertussis	NZ_CP011749	I977	USA	North America	2013	Complete Genome	Weigand et al. 2017	2
Bordetella pertussis	NZ_CP011750	I978	USA	North America	2013	Complete Genome	Weigand et al. 2017	2
Bordetella pertussis	NZ_CP011751	J012	USA	North America	2013	Complete Genome	Weigand et al. 2017	2
Bordetella pertussis	NZ_CP011752	J016	USA	North America	2013	Complete Genome	Weigand et al. 2017	2
Bordetella pertussis	NZ_CP011753	J019	USA	North America	2013	Complete Genome	Weigand et al. 2017	2
Bordetella pertussis	NZ_CP011754	J021	USA	North America	2013	Complete Genome	Weigand et al. 2017	2
Bordetella pertussis	NZ_CP011755	J023	USA	North America	2013	Complete Genome	Weigand et al. 2017	2
Bordetella pertussis	NZ_CP011756	J027	USA	North America	2013	Complete Genome	Weigand et al. 2017	2
Bordetella pertussis	NZ_CP011757	J030	USA	North America	2013	Complete Genome	Weigand et al. 2017	2
Bordetella pertussis	NZ_CP011758	J039	USA	North America	2013	Complete Genome	Weigand et al. 2017	2
Bordetella pertussis	NZ_CP011759	J068	USA	North America	2013	Complete Genome	Weigand et al. 2017	2
Bordetella pertussis	NZ_CP011760	J072	USA	North America	2013	Complete Genome	Weigand et al. 2017	2
Bordetella pertussis	NZ_CP011761	J073	USA	North America	2013	Complete Genome	Weigand et al. 2017	2
Bordetella pertussis	NZ_CP011762	J076	USA	North America	2013	Complete Genome	Weigand et al. 2017	2
Bordetella pertussis	NZ_CP011763	J090	USA	North America	2013	Complete Genome	Weigand et al. 2017	2
Bordetella pertussis	NZ_CP011764	J091	USA	North America	2014	Complete Genome	Weigand et al. 2017	2
Bordetella pertussis	NZ_CP011765	J098	USA	North America	2014	Complete Genome	Weigand et al. 2017	2
Bordetella pertussis	NZ_CP011766	J100	USA	North America	2014	Complete Genome	Weigand et al. 2017	2
Bordetella pertussis	NZ_CP011767	J110	USA	North America	2014	Complete Genome	Weigand et al. 2017	2
Bordetella pertussis	NZ_CP011768	J115	USA	North America	2014	Complete Genome	Weigand et al. 2017	2
Bordetella pertussis	NZ_CP012078	H681	USA	North America	2009	Complete Genome	Weigand et al. 2017	2
Bordetella pertussis	NZ_CP012079	H852	USA	North America	2011	Complete Genome	Weigand et al. 2017	2
Bordetella pertussis	NZ_CP012080	I106	USA	North America	2012	Complete Genome	Weigand et al. 2017	2
Bordetella pertussis	NZ_CP012081	I351	USA	North America	2012	Complete Genome	Weigand et al. 2017	2
Bordetella pertussis	NZ_CP012082	I743	USA	North America	2013	Complete Genome	Weigand et al. 2017	2
Bordetella pertussis	NZ_CP012083	I751	USA	North America	2012	Complete Genome	Weigand et al. 2017	83
Bordetella pertussis	NZ_CP012084	I976	USA	North America	2013	Complete Genome	Weigand et al. 2017	2
Bordetella pertussis	NZ_CP012085	J010	USA	North America	2013	Complete Genome	Weigand et al. 2017	2
Bordetella pertussis	NZ_CP012086	J013	USA	North America	2013	Complete Genome	Weigand et al. 2017	2
Bordetella pertussis	NZ_CP012087	J038	USA	North America	2013	Complete Genome	Weigand et al. 2017	2
Bordetella pertussis	NZ_CP012088	J107	USA	North America	2014	Complete Genome	Weigand et al. 2017	2
Bordetella pertussis	NZ_CP012089	J169	USA	North America	1954	Complete Genome	Weigand et al. 2017	1
Bordetella pertussis	NZ_CP012128	B203	USA	North America	1939	Complete Genome	Weigand et al 2016	1
Bordetella pertussis	NZ_CP012129	G057	USA	North America	2004	Complete Genome	Weigand et al. 2017	2
Bordetella pertussis	NZ_CP012130	H639	USA	North America	2010	Complete Genome	Weigand et al. 2017	2
Bordetella pertussis	NZ_CP012131	I150	USA	North America	2012	Complete Genome	Weigand et al. 2017	2
Bordetella pertussis	NZ_CP012132	I187	USA	North America	2012	Complete Genome	Weigand et al. 2017	2
Bordetella pertussis	NZ_CP012133	I259	USA	North America	2012	Complete Genome	Weigand et al. 2017	2
Bordetella pertussis	NZ_CP012134	I464	USA	North America	2012	Complete Genome	Weigand et al. 2017	2
Bordetella pertussis	NZ_CP013075	B201	USA	North America	1955	Complete Genome	Weigand et al. 2017	2
Bordetella pertussis	NZ_CP013076	B227	USA	North America	1967	Complete Genome	Weigand et al. 2017	2
Bordetella pertussis	NZ_CP013077	C549	USA	North America	2000	Complete Genome	Weigand et al. 2017	2
Bordetella pertussis	NZ_CP013078	C734	USA	North America	2000	Complete Genome	Weigand et al. 2017	2
Bordetella pertussis	NZ_CP013079	C757	USA	North America	2000	Complete Genome	Weigand et al. 2017	2
Bordetella pertussis	NZ_CP013080	E194	USA	North America	2003	Complete Genome	Weigand et al. 2017	2
Bordetella pertussis	NZ_CP013081	E602	USA	North America	2005	Complete Genome	Weigand et al. 2017	2
Bordetella pertussis	NZ_CP013082	H382	USA	North America	2010	Complete Genome	Weigand et al. 2017	2
Bordetella pertussis	NZ_CP013083	H682	USA	North America	2009	Complete Genome	Weigand et al. 2017	2
Bordetella pertussis	NZ_CP013084	H698	USA	North America	2010	Complete Genome	Weigand et al. 2017	2
Bordetella pertussis	NZ_CP013085	H706	USA	North America	2010	Complete Genome	Weigand et al. 2017	2
Bordetella pertussis	NZ_CP013086	H730	USA	North America	2011	Complete Genome	Weigand et al. 2017	2
Bordetella pertussis	NZ_CP013087	H771	USA	North America	2011	Complete Genome	Weigand et al. 2017	2
Bordetella pertussis	NZ_CP013088	J178	USA	North America	2014	Complete Genome	Weigand et al. 2017	2
Bordetella pertussis	NZ_CP013089	J179	USA	North America	2014	Complete Genome	Weigand et al. 2017	2
Bordetella pertussis	NZ_CP013090	J191	USA	North America	2014	Complete Genome	Weigand et al. 2017	83
Bordetella pertussis	NZ_CP013091	J192	USA	North America	2014	Complete Genome	Weigand et al. 2017	2
Bordetella pertussis	NZ_CP013092	J193	USA	North America	2014	Complete Genome	Weigand et al. 2017	2
Bordetella pertussis	NZ_CP013093	J194	USA	North America	2014	Complete Genome	Weigand et al. 2017	2
Bordetella pertussis	NZ_CP013094	J197	USA	North America	2014	Complete Genome	Weigand et al. 2017	2
Bordetella pertussis	NZ_CP013095	J201	USA	North America	2014	Complete Genome	Weigand et al. 2017	2
Bordetella pertussis	NZ_CP013096	J225	USA	North America	2014	Complete Genome	Weigand et al. 2017	2
Bordetella pertussis	NZ_CP013863	J296	USA	North America	2014	Complete Genome	Weigand et al. 2017	2
Bordetella pertussis	NZ_CP013864	J300	USA	North America	2014	Complete Genome	Weigand et al. 2017	2
Bordetella pertussis	NZ_CP013865	J305	USA	North America	2014	Complete Genome	Weigand et al. 2017	2
Bordetella pertussis	NZ_CP013866	J311	USA	North America	2014	Complete Genome	Weigand et al. 2017	2
Bordetella pertussis	NZ_CP013868	C975	USA	North America	2000	Complete Genome	Weigand et al. 2017	2
Bordetella pertussis	NZ_CP013869	E368	USA	North America	2004	Complete Genome	Weigand et al. 2017	2
Bordetella pertussis	NZ_CP013870	F501	USA	North America	2004	Complete Genome	Weigand et al. 2017	2
Bordetella pertussis	NZ_CP013871	F657	USA	North America	2007	Complete Genome	Weigand et al. 2017	2
Bordetella pertussis	NZ_CP013872	F778	USA	North America	2004	Complete Genome	Weigand et al. 2017	2
Bordetella pertussis	NZ_CP013873	F934	USA	North America	2009	Complete Genome	Weigand et al. 2017	2
Bordetella pertussis	NZ_CP013874	G085	USA	North America	2008	Complete Genome	Weigand et al. 2017	2
Bordetella pertussis	NZ_CP013875	G807	USA	North America	2005	Complete Genome	Weigand et al. 2017	2
Bordetella pertussis	NZ_CP013876	G965	USA	North America	2002	Complete Genome	Weigand et al. 2017	2
Bordetella pertussis	NZ_CP013877	H348	USA	North America	2010	Complete Genome	Weigand et al. 2017	2
Bordetella pertussis	NZ_CP013878	H361	USA	North America	2010	Complete Genome	Weigand et al. 2017	2
Bordetella pertussis	NZ_CP013879	H533	USA	North America	2009	Complete Genome	Weigand et al. 2017	2
Bordetella pertussis	NZ_CP013880	H540	USA	North America	2010	Complete Genome	Weigand et al. 2017	2
Bordetella pertussis	NZ_CP013881	H636	USA	North America	2010	Complete Genome	Weigand et al. 2017	2
Bordetella pertussis	NZ_CP013882	H876	USA	North America	2012	Complete Genome	Weigand et al. 2017	2
Bordetella pertussis	NZ_CP013883	I093	USA	North America	2012	Complete Genome	Weigand et al. 2017	2
Bordetella pertussis	NZ_CP013884	J093	USA	North America	2014	Complete Genome	Weigand et al. 2017	83
Bordetella pertussis	NZ_CP013885	J097	USA	North America	2014	Complete Genome	Weigand et al. 2017	2
Bordetella pertussis	NZ_CP013886	J099	USA	North America	2014	Complete Genome	Weigand et al. 2017	2
Bordetella pertussis	NZ_CP013887	J103	USA	North America	2014	Complete Genome	Weigand et al. 2017	2
Bordetella pertussis	NZ_CP013888	J104	USA	North America	2014	Complete Genome	Weigand et al. 2017	2
Bordetella pertussis	NZ_CP013889	J105	USA	North America	2014	Complete Genome	Weigand et al. 2017	2
Bordetella pertussis	NZ_CP013890	J120	USA	North America	2014	Complete Genome	Weigand et al. 2017	2
Bordetella pertussis	NZ_CP013891	J121	USA	North America	2014	Complete Genome	Weigand et al. 2017	2
Bordetella pertussis	NZ_CP013892	J122	USA	North America	2014	Complete Genome	Weigand et al. 2017	2
Bordetella pertussis	NZ_CP013893	J124	USA	North America	2014	Complete Genome	Weigand et al. 2017	2
Bordetella pertussis	NZ_CP013894	J149	USA	North America	2014	Complete Genome	Weigand et al. 2017	2
Bordetella pertussis	NZ_CP013895	J152	USA	North America	2014	Complete Genome	Weigand et al. 2017	2
Bordetella pertussis	NZ_CP013896	J155	USA	North America	2014	Complete Genome	Weigand et al. 2017	2
Bordetella pertussis	NZ_CP013897	J159	USA	North America	2014	Complete Genome	Weigand et al. 2017	2
Bordetella pertussis	NZ_CP013898	J161	USA	North America	2014	Complete Genome	Weigand et al. 2017	2
Bordetella pertussis	NZ_CP013899	J162	USA	North America	2014	Complete Genome	Weigand et al. 2017	2
Bordetella pertussis	NZ_CP013900	J174	USA	North America	2014	Complete Genome	Weigand et al. 2017	2
Bordetella pertussis	NZ_CP013901	J175	USA	North America	2014	Complete Genome	Weigand et al. 2017	2
Bordetella pertussis	NZ_CP013902	J198	USA	North America	2014	Complete Genome	Weigand et al. 2017	2
Bordetella pertussis	NZ_CP013903	J206	USA	North America	2014	Complete Genome	Weigand et al. 2017	2
Bordetella pertussis	NZ_CP013904	J208	USA	North America	2014	Complete Genome	Weigand et al. 2017	2
Bordetella pertussis	NZ_CP013905	J210	USA	North America	2014	Complete Genome	Weigand et al. 2017	2
Bordetella pertussis	NZ_CP013906	J276	USA	North America	2014	Complete Genome	Weigand et al. 2017	2
Bordetella pertussis	NZ_CP013907	J277	USA	North America	2014	Complete Genome	Weigand et al. 2017	2
Bordetella pertussis	NZ_CP013951	J096	USA	North America	2014	Complete Genome	Weigand et al. 2017	2
Bordetella pertussis	NZ_CP015759	VA-194	USA	North America	2013	Complete Genome	n.a.b	2
Bordetella pertussis	NZ_CP015760	VA-175	USA	North America	2012	Complete Genome	n.a.	2
Bordetella pertussis	NZ_CP015761	VA-190	USA	North America	2012	Complete Genome	n.a.	83
Bordetella pertussis	NZ_CP015762	VA-150	USA	North America	not provided	Complete Genome	n.a.	2
Bordetella pertussis	NZ_CP015763	VA-52	USA	North America	2005	Complete Genome	n.a.	2
Bordetella pertussis	NZ_CP015764	VA-198	USA	North America	2013	Complete Genome	n.a.	83
Bordetella pertussis	NZ_CP015765	VA-09	USA	North America	2001	Complete Genome	n.a.	2
Bordetella pertussis	NZ_CP015766	VA-15	USA	North America	not provided	Complete Genome	n.a.	2
Bordetella pertussis	NZ_CP015767	VA-18	USA	North America	2001	Complete Genome	n.a.	2
Bordetella pertussis	NZ_CP015768	VA-62	USA	North America	2005	Complete Genome	n.a.	2
Bordetella pertussis	NZ_CP015769	VA-145	USA	North America	2010	Complete Genome	n.a.	2
Bordetella pertussis	NZ_CP015770	VA-010	USA	North America	2001	Complete Genome	n.a.	2
Bordetella pertussis	NZ_CP015771	UT25Sm1	USA	North America	1977	Complete Genome	n.a.	2
Bordetella pertussis	NZ_CP016338	B202	USA	North America	1946	Complete Genome	Weigand et al. 2016	2
Bordetella pertussis	NZ_CP016956	E945	USA	North America	2005	Complete Genome	Bowden et al. unpublished	2
Bordetella pertussis	NZ_CP016957	B226	USA	North America	1967	Complete Genome	Weigand et al. 2019	2
Bordetella pertussis	NZ_CP016958	E537	USA	North America	2001	Complete Genome	Bowden et al. 2016	2
Bordetella pertussis	NZ_CP016959	D422	USA	North America	2002	Complete Genome	Bowden et al. unpublished	2
Bordetella pertussis	NZ_CP016960	D735	USA	North America	2000	Complete Genome	Bowden et al. unpublished	2
Bordetella pertussis	NZ_CP016961	C934	USA	North America	2000	Complete Genome	Bowden et al. unpublished	2
Bordetella pertussis	NZ_CP016962	E898	USA	North America	2005	Complete Genome	Bowden et al. unpublished	2
Bordetella pertussis	NZ_CP016963	D799	USA	North America	2002	Complete Genome	Bowden et al. 2016	2
Bordetella pertussis	NZ_CP016964	D717	USA	North America	2002	Complete Genome	Bowden et al. unpublished	2
Bordetella pertussis	NZ_CP016965	F013	USA	North America	2005	Complete Genome	Bowden et al. unpublished	2
Bordetella pertussis	NZ_CP016966	E541	USA	North America	2003	Complete Genome	Bowden et al. 2016	2
Bordetella pertussis	NZ_CP016967	E025	USA	North America	2003	Complete Genome	Bowden et al. 2016	2
Bordetella pertussis	NZ_CP016968	D925	USA	North America	2002	Complete Genome	Bowden et al. 2016	2
Bordetella pertussis	NZ_CP017119	J160	USA	North America	2014	Complete Genome	Bowden et al. 2016	2
Bordetella pertussis	NZ_CP017120	J209	USA	North America	2014	Complete Genome	Weigand et al. 2019	2
Bordetella pertussis	NZ_CP017121	J172	USA	North America	2014	Complete Genome	Bowden et al. 2016	2
Bordetella pertussis	NZ_CP017122	J154	USA	North America	2014	Complete Genome	Weigand et al. 2019	2
Bordetella pertussis	NZ_CP017123	J153	USA	North America	2014	Complete Genome	Weigand et al. 2019	2
Bordetella pertussis	NZ_CP017158	J165	USA	North America	2014	Complete Genome	Weigand et al. 2019	2
Bordetella pertussis	NZ_CP017159	J226	USA	North America	2014	Complete Genome	Weigand et al. 2019	2
Bordetella pertussis	NZ_CP017161	J151	USA	North America	2014	Complete Genome	Weigand et al. 2019	2
Bordetella pertussis	NZ_CP017162	J109	USA	North America	2014	Complete Genome	Weigand et al. 2019	2
Bordetella pertussis	NZ_CP017163	J108	USA	North America	2014	Complete Genome	Bowden et al. 2016	2
Bordetella pertussis	NZ_CP017164	J224	USA	North America	2014	Complete Genome	Weigand et al. 2019	2
Bordetella pertussis	NZ_CP017166	J170	USA	North America	2014	Complete Genome	Weigand et al. 2019	2
Bordetella pertussis	NZ_CP017167	J308	USA	North America	2014	Complete Genome	Weigand et al. 2019	2
Bordetella pertussis	NZ_CP017168	J310	USA	North America	2014	Complete Genome	Weigand et al. 2019	2
Bordetella pertussis	NZ_CP017402	J445	not provided	North America	not provided	Complete Genome	Weigand et al 2016	2
Bordetella pertussis	NZ_CP017403	J446	India	Asia	not provided	Complete Genome	Weigand et al 2016	1
Bordetella pertussis	NZ_CP019957	Pelita III	Japan	Asia	not provided	Complete Genome	Efendi et al. 2017	1
Bordetella pertussis	NZ_CP021401	J078	USA	North America	2013	Complete Genome	Weigand et al. 2017b	2
Bordetella pertussis	NZ_CP021402	H696	USA	North America	2011	Complete Genome	Weigand et al. 2017b	2
Bordetella pertussis	NZ_CP021403	J473	USA	North America	2016	Complete Genome	Weigand et al. 2017b	83
Bordetella pertussis	NZ_CP022362	J625	USA	North America	2016	Complete Genome	Weigand et al. 2017b	2
Bordetella pertussis	NZ_LN849008	D420	USA	North America	not provided	Complete Genome	Warfel et al. 2012	2
Bordetella pertussis	NZ_LT906471	NCTC13666	UK	Europe	2012	Complete Genome	n.a.	83
Bordetella pertussis	NZ_LT906484	NCTC13667	UK	Europe	2012	Complete Genome	n.a.	83
Bordetella pertussis	NZ_CFKX01000001.1	B121	Italy	Europe	1994	Scaffold	n.a.	2
Bordetella pertussis	NZ_CGAI01000001.1	B012	Argentina	South America	2008	Scaffold	n.a.	2
Bordetella pertussis	NZ_CSOA01000001.1	B141	Japan	Asia	2006	Scaffold	n.a.	2
Bordetella pertussis	NZ_CSOD01000001.1	B135	Japan	Asia	1999	Scaffold	n.a.	1
Bordetella pertussis	NZ_CSOE01000001.1	B076	Denmark	Europe	2002	Scaffold	n.a.	2
Bordetella pertussis	NZ_CSPU01000001.1	B114	Italy	Europe	1994	Scaffold	n.a.	2
Bordetella pertussis	NZ_CSRA01000001.1	B128	Japan	Asia	1991	Scaffold	n.a.	2
Bordetella pertussis	NZ_CSRM01000001.1	B070	Denmark	Europe	1962	Scaffold	n.a.	2
Bordetella pertussis	NZ_NIWY01000001.1	ID20	Australia	Oceania	2014	Contig	n.a.	2
Bordetella pertussis	NZ_NXFC01000001.1	781-14	Mexico	South America	2014	Contig	n.a.	2
Bordetella pertussis	NZ_NXFD01000001.1	224-8	Mexico	South America	2008	Contig	n.a.	2
Bordetella pertussis	NZ_NXFE01000001.1	601-9	Mexico	South America	2009	Contig	n.a.	2
Bordetella pertussis	NZ_NXFF01000001.1	620-12	Mexico	South America	2012	Contig	n.a.	2
Bordetella pertussis	ER458877	B253	Sweden	Europe	1997	Illumina reads	Bart et al. 2014	2
Bordetella pertussis	ERR019589	B241	Senegal	Africa	1993	Illumina reads	Bart et al. 2014	2
Bordetella pertussis	ERR019602	B229	Poland	Europe	1998	Illumina reads	Bart et al. 2014	2
Bordetella pertussis	ERR019605	B235	Poland	Europe	2000	Scaffold	Bart et al. 2014	2
Bordetella pertussis	ERR028831	B264	Sweden	Europe	2006	Scaffold	Bart et al. 2014	2
Bordetella pertussis	ERR028836	B105	France	Europe	2007	Scaffold	Bart et al. 2014	2
Bordetella pertussis	ERR028837	B096	France	Europe	1993	Scaffold	Bart et al. 2014	2
Bordetella pertussis	ERR028842	B101	France	Europe	2002	Scaffold	Bart et al. 2014	2
Bordetella pertussis	ERR028863	B050	Australia	Oceania	2007	Scaffold	Bart et al. 2014	2
Bordetella pertussis	ERR028867	B017	Australia	Oceania	1977	Scaffold	Bart et al. 2014	2
Bordetella pertussis	ERR028887	B286	China	Asia	2007	Scaffold	Bart et al. 2014	2
Bordetella pertussis	ERR029298	B111	Italy	Europe	1994	Scaffold	Bart et al. 2014	2
Bordetella pertussis	ERR029302	B118	Italy	Europe	1994	Scaffold	Bart et al. 2014	2
Bordetella pertussis	ERR029310	B125	Italy	Europe	1995	Scaffold	Bart et al. 2014	2
Bordetella pertussis	ERR029325	B142	Japan	Asia	2007	Scaffold	Bart et al. 2014	2
Bordetella pertussis	ERR029330	B074	Denmark	Europe	2001	Scaffold	Bart et al. 2014	2
Bordetella pertussis	ERR029333	B094	Finland	Europe	2006	Illumina reads	Bart et al. 2014	2
Bordetella pertussis	ERR029338	B071	Denmark	Europe	1968	Scaffold	Bart et al. 2014	2
Bordetella pertussis	ERR029985	B078	Denmark	Europe	2007	Scaffold	Bart et al. 2014	2
Bordetella pertussis	ERR030000	B088	Finland	Europe	2002	Scaffold	Bart et al. 2014	2
Bordetella pertussis	ERR030036	B266	China	Asia	1997	Scaffold	Bart et al. 2014	2
Bordetella pertussis	ERR031081	B006	Argentina	South America	2001	Scaffold	Bart et al. 2014	2
Bordetella pertussis	ERR031087	B001	Argentina	South America	1969	Scaffold	Bart et al. 2014	2
Bordetella pertussis	ERR031088	B079	Finland	Europe	1953	Scaffold	Bart et al. 2014	2
Bordetella pertussis	ERR037403	B297	UK	Europe	1982	Scaffold	Bart et al. 2014	2
Bordetella pertussis	ERR037407	B301	UK	Europe	2001	Scaffold	Bart et al. 2014	2
Bordetella pertussis	ERR037413	B3017	UK	Europe	2008	Illumina reads	Bart et al. 2014	2
Bordetella pertussis	ERR2102163	FR6050	France	Europe	2015	Illumina reads	PRJEB21744	2
Bordetella pertussis	ERR212388	UK67	UK	Europe	2012	Illumina reads	Sealey et al. 2015	2
Bordetella pertussis	ERR304773	UK52	UK	Europe	2011	Illumina reads	Sealey et al. 2015	2
Bordetella pertussis	ERR361845	B043	Australia	Oceania	2002	Scaffold	Bart et al. 2014	2
Bordetella pertussis	ERR361849	B108	China	Asia	2002	Scaffold	Bart et al. 2014	2
Bordetella pertussis	ERR361852	B110	China	Asia	2006	Scaffold	Bart et al. 2014	2
Bordetella pertussis	ERR361854	B033	Australia	Oceania	1998	Illumina reads	Bart et al. 2014	2
Bordetella pertussis	ERR361856	B220	Poland	Europe	1963	Scaffold	Bart et al. 2014	2
Bordetella pertussis	ERR361868	B143	Kenya	Africa	1975	Scaffold	Bart et al. 2014	2
Bordetella pertussis	ERR458874	B243	Sweden	Europe	1999	Illumina reads	Bart et al. 2014	2
Bordetella pertussis	SRR8661735	L15221	China	Asia	2015	Illumina reads	PRJNA489102	2
Bordetella pertussis	SRR8652726	L2281	Australia	Oceania	2017	Illumina reads	PRJNA432286	2
aSequence type determined according to the Institut Pasteur scheme (https://bigsdb.pasteur.fr/bordetella/) as described in Material and Methods.
bn.a.: not available
